# Supplementary material for: Berberine Photo-Activation Potentiates Cytotoxicity in Human Astrocytoma Cells through Apoptosis Induction
Source: J Pers Med. 2021 Sep 22;11(10):942. doi: 10.3390/jpm11100942 (PMC8541605; doi:10.3390/jpm11100942)
Supplement: Supplementary file 1 [file jpm-11-00942-s001.zip]

Archive with 1 entries (1 files):
- jpm-1351510-supplementary.pdf
